# Supplementary material for: Epidemiological and phylogenetic analysis reveals Flavobacteriaceae as potential ancestral source of tigecycline resistance gene tet(X)
Source: Nat Commun. 2020 Sep 16;11:4648. doi: 10.1038/s41467-020-18475-9 (PMC7494873; doi:10.1038/s41467-020-18475-9)
Supplement: Supplementary file 5 — Supplementary Data 1 [file 41467_2020_18475_MOESM5_ESM.xlsx]

## Sheet: Sheet1
									MIC of antimicrobials (mg/L)
strain	source	year-of-isolation	species	Classification	MLST	Genome (G+C)%	closet tet(X) orthologue	nucleotide identity (%)	TCC	TZP	CAZ	SFP	FEP	ATM	IPM	MEM	AMK	TM	CIP	LEV	DO	MNO	TGC	CS	SXT
AB1	Retrospective	2009	Acinetobacter baumannii	Proteobacteria, Gammaproteobacteria,Pseudomonadales, Moraxellaceae	ST52	39.12	tet(X5)	96.31	≤8	≤4	8	≤8	16	16	≤0.25	≤0.25	≤2	8	≥4	≥8	≤0.5	≤1	≤0.5	≤0.5	80
AN1	Retrospective	2010	Acinetobacter nosomialis	Proteobacteria, Gammaproteobacteria,Pseudomonadales, Moraxellaceae	ST279	38.74	tet(X3)	100	≤8	≥128	≥64	32	≥32	≥64	≤0.25	0.5	≥64	4	≤0.25	≤0.12	≤0.5	≤1	≤0.5	≤0.5	≥320
PX1	Feces	2019	Pseudomonas xiamenensis	Proteobacteria, Gammaproteobacteria, Pseudomonadales, Pseudomonadaceae	-	61.86	tet(X2)	100	≤8	16	0.25	16	≤0.12	≤1	≤0.25	≤0.25	≤2	≤1	≥4	≥8	≤0.5	≤1	≤0.5	1	≥320
EC1	Feces	2019	E. coli	Proteobacteria, Gammaproteobacteria, Enterobacterales, Enterobacteriaceae	ST48	50.81	tet(X4)	100	≤8	≤4	≤0.12	≤8	≤0.12	≤1	≤0.25	≤0.25	≤2	≤1	≤0.25	1	≥16	≥16	4	≤0.5	≥320
EC2	Feces	2018	E. coli	Proteobacteria, Gammaproteobacteria, Enterobacterales, Enterobacteriaceae	ST6730	50.54	tet(X4)	100	≤8	≤4	0.25	≤8	≤0.12	≤1	≤0.25	≤0.25	≤2	8	≥4	4	≥16	≥16	4	≤0.5	≥320
EC3	Feces	2018	E. coli	Proteobacteria, Gammaproteobacteria, Enterobacterales, Enterobacteriaceae	ST761	50.65	tet(X4)	100	16	≤4	0.25	≤8	≤0.12	≤1	≤0.25	≤0.25	≤2	1	≤0.25	1	≥16	≥16	4	≤0.5	≥320
EC4	Feces	2018	E. coli	Proteobacteria, Gammaproteobacteria, Enterobacterales, Enterobacteriaceae	ST761	50.65	tet(X4)	100	16	≤4	4	≤8	1	16	≤0.25	≤0.25	≤2	≤1	≤0.25	1	≥16	≥16	4	≤0.5	≥320
CF1	Feces	2018	Citrobacter freundii	Proteobacteria, Gammaproteobacteria, Enterobacterales, Enterobacteriaceae	-	51.65	tet(X4)	100	≤8	≤4	0.25	≤8	≤0.12	≤1	0.5	≤0.25	≤2	≤1	≤0.25	≤0.12	≥16	≥16	≥8	≤0.5	≤20
CB1	Sputum	2005	Chryseobacterium bernardetii	Bacteroidetes，Flavobacteriia, Flavobacteriaceae	-	35.67	3 copies of tet(X2)	100% (2) and 99.91% (1)	≥128	≥128	≥64	≥64	≥32	≥64	≥16	≥16	≥64	≥16	≥4	≥8	≥16	≤1	≥8	≥16	40
CB2	Sputum	2010	Chryseobacterium bernardetii	Bacteroidetes，Flavobacteriia, Flavobacteriaceae	-	35.62	tet(X2)	99.91	≥128	≥128	≥64	≥64	≥32	≥64	≥16	≥16	≥64	≥16	≥4	≥8	2	≤1	≥8	≥16	≥320
CB3	Sputum	2006	Chryseobacterium bernardetii	Bacteroidetes，Flavobacteriia, Flavobacteriaceae	-	35.67	tet(X2)	99.91	≥128	≥128	≥64	≥64	≥32	≥64	≥16	≥16	≥64	≥16	≥4	≥8	≥16	≤1	≥8	≥16	40
CI1	Sputum	2005	Chryseobacterium indologenes	Bacteroidetes，Flavobacteriia, Flavobacteriaceae	-	37.19	tet(X2)	100	≥128	≥128	≥64	≥64	≥32	≥64	≥16	≥16	≥64	≥16	≥4	≥8	2	≤1	≥8	≥16	≤20
CI2	Throat swab	2005	Chryseobacterium indologenes	Bacteroidetes，Flavobacteriia, Flavobacteriaceae	-	37.22	tet(X2)	100	≥128	≥128	≥64	≥64	≥32	≥64	≥16	≥16	≥64	≥16	≥4	≥8	2	≤1	≥8	≥16	≤20
CI3	Sputum	2005	Chryseobacterium indologenes	Bacteroidetes，Flavobacteriia, Flavobacteriaceae	-	37.21	tet(X2)	100	≥128	≥128	≥64	≥64	≥32	≥64	≥16	≥16	≥64	≥16	≥4	≥8	2	2	4	≥16	40
CI4	Sputum	2009	Chryseobacterium indologenes	Bacteroidetes，Flavobacteriia, Flavobacteriaceae	-	37.15	tet(X2)	99.91	≥128	≥128	≥64	≥64	≥32	≥64	≥16	≥16	≥64	≥16	≥4	≥8	≥16	≤1	≥8	≥16	≥320
CI5	Urine	2009	Chryseobacterium indologenes	Bacteroidetes，Flavobacteriia, Flavobacteriaceae	-	37.15	tet(X2)	99.91	≥128	≥128	≥64	≥64	≥32	≥64	≥16	≥16	≥64	≥16	≥4	≥8	≥16	≤1	≥8	≥16	≥320
CI6	Urine	2004	Chryseobacterium indologenes	Bacteroidetes，Flavobacteriia, Flavobacteriaceae	-	37.15	tet(X2)	99.91	≥128	≥128	≥64	≥64	≥32	≥64	≥16	≥16	≥64	≥16	≥4	≥8	≥16	≤1	≥8	≥16	≥320
CI7	Sputum	2004	Chryseobacterium indologenes	Bacteroidetes，Flavobacteriia, Flavobacteriaceae	-	37.15	tet(X2)	99.91	≥128	≥128	≥64	≥64	≥32	≥64	≥16	≥16	≥64	≥16	≥4	≥8	≥16	≤1	≥8	≥16	≥320
CI8	Sputum	2005	Chryseobacterium indologenes	Bacteroidetes，Flavobacteriia, Flavobacteriaceae	-	37.15	tet(X2)	99.91	≥128	≥128	≥64	≥64	≥32	≥64	≥16	≥16	≥64	≥16	≥4	≥8	≥16	≤1	≥8	≥16	≥320
CI9	Sputum	2005	Chryseobacterium indologenes	Bacteroidetes，Flavobacteriia, Flavobacteriaceae	-	36.99	tet(X2)	99.91	≥128	≥128	≥64	≥64	≥32	≥64	≥16	≥16	≥64	≥16	≥4	≥8	≥16	2	≥8	≥16	≥320
CI10	Blood	2005	Chryseobacterium indologenes	Bacteroidetes，Flavobacteriia, Flavobacteriaceae	-	37.15	tet(X2)	99.91	≥128	≥128	≥64	≥64	≥32	≥64	≥16	≥16	≥64	≥16	≥4	≥8	≥16	≤1	≥8	≥16	≥320
CI11	Sputum	2005	Chryseobacterium indologenes	Bacteroidetes，Flavobacteriia, Flavobacteriaceae	-	37.11	tet(X2)	99.91	≥128	≥128	≥64	≥64	≥32	≥64	≥16	≥16	≥64	≥16	≥4	≥8	4	2	≥8	≥16	40
CI12	Urine	2005	Chryseobacterium indologenes	Bacteroidetes，Flavobacteriia, Flavobacteriaceae	-	37.11	tet(X2)	99.91	≥128	≥128	≥64	≥64	≥32	≥64	≥16	≥16	≥64	≥16	≥4	≥8	8	≤1	≥8	≥16	≥320
CI13	Sputum	2005	Chryseobacterium indologenes	Bacteroidetes，Flavobacteriia, Flavobacteriaceae	-	36.86	tet(X2)	100	≥128	≥128	≥64	≥64	≥32	≥64	≥16	≥16	≥64	≥16	≥4	≥8	8	≤1	≥8	≥16	≥320
CI14	Sputum	2005	Chryseobacterium indologenes	Bacteroidetes，Flavobacteriia, Flavobacteriaceae	-	37.15	tet(X2)	99.91	≥128	≥128	≥64	≥64	≥32	≥64	≥16	≥16	≥64	≥16	≥4	≥8	≥16	≤1	≥8	≥16	≥320
CI15	Urine	2005	Chryseobacterium indologenes	Bacteroidetes，Flavobacteriia, Flavobacteriaceae	-	37.15	tet(X2)	99.91	≥128	≥128	≥64	≥64	≥32	≥64	≥16	≥16	≥64	≥16	≥4	≥8	≥16	2	≥8	≥16	≥320
CI16	Sputum	2005	Chryseobacterium indologenes	Bacteroidetes，Flavobacteriia, Flavobacteriaceae	-	37.15	tet(X2)	99.91	≥128	≥128	≥64	≥64	≥32	≥64	≥16	≥16	≥64	≥16	≥4	≥8	≥16	≤1	≥8	≥16	≥320
CI17	Sputum	2005	Chryseobacterium indologenes	Bacteroidetes，Flavobacteriia, Flavobacteriaceae	-	37.15	tet(X2)	99.91	≥128	≥128	≥64	≥64	≥32	≥64	≥16	≥16	≥64	≥16	≥4	≥8	≥16	≤1	≥8	≥16	≥320
CI18	Sputum	2005	Chryseobacterium indologenes	Bacteroidetes，Flavobacteriia, Flavobacteriaceae	-	37.15	tet(X2)	99.91	≥128	≥128	≥64	≥64	≥32	≥64	≥16	≥16	≥64	≥16	≥4	≥8	8	≤1	≥8	≥16	≥320
CI19	Urine	2005	Chryseobacterium indologenes	Bacteroidetes，Flavobacteriia, Flavobacteriaceae	-	37.15	tet(X2)	99.91	≥128	≥128	≥64	≥64	≥32	≥64	≥16	≥16	≥64	≥16	≥4	≥8	≥16	≤1	≥8	≥16	≥320
CI20	Sputum	2005	Chryseobacterium indologenes	Bacteroidetes，Flavobacteriia, Flavobacteriaceae	-	37.17	tet(X2)	99.91	≥128	≥128	≥64	≥64	≥32	≥64	≥16	≥16	≥64	≥16	≥4	≥8	≥16	≤1	≥8	≥16	≥320
CI21	Sputum	2009	Chryseobacterium indologenes	Bacteroidetes，Flavobacteriia, Flavobacteriaceae	-	37.2	tet(X2)	100	≥128	≥128	≥64	≥64	≥32	≥64	≥16	≥16	≥64	≥16	≥4	≥8	2	≤1	≥8	≥16	40
CI22	Sputum	2009	Chryseobacterium indologenes	Bacteroidetes，Flavobacteriia, Flavobacteriaceae	-	37.14	tet(X2)	99.91	≥128	≥128	≥64	≥64	≥32	≥64	≥16	≥16	≥64	≥16	≥4	≥8	≥16	≤1	≥8	≥16	≥320
CI23	Sputum	2010	Chryseobacterium indologenes	Bacteroidetes，Flavobacteriia, Flavobacteriaceae	-	37.19	tet(X2)	100	≥128	≥128	≥64	≥64	≥32	≥64	≥16	≥16	≥64	≥16	≥4	≥8	2	≤1	≥8	≥16	40
CI24	Sputum	2010	Chryseobacterium indologenes	Bacteroidetes，Flavobacteriia, Flavobacteriaceae	-	37.15	tet(X2)	99.91	≥128	≥128	≥64	≥64	≥32	≥64	≥16	≥16	≥64	≥16	≥4	≥8	8	≤1	≥8	≥16	≥320
CI25	Sputum	2010	Chryseobacterium indologenes	Bacteroidetes，Flavobacteriia, Flavobacteriaceae	-	37.15	tet(X2)	99.91	≥128	≥128	≥64	≥64	≥32	≥64	≥16	≥16	≥64	≥16	≥4	≥8	≥16	≤1	≥8	≥16	≥320
CI26	Sputum	2010	Chryseobacterium indologenes	Bacteroidetes，Flavobacteriia, Flavobacteriaceae	-	37.15	tet(X2)	99.91	≥128	≥128	≥64	≥64	≥32	≥64	≥16	≥16	≥64	≥16	≥4	≥8	≥16	≤1	≥8	≥16	≥320
CI27	Sputum	2010	Chryseobacterium indologenes	Bacteroidetes，Flavobacteriia, Flavobacteriaceae	-	37.15	tet(X2)	99.91	≥128	≥128	≥64	≥64	≥32	≥64	≥16	≥16	≥64	≥16	≥4	≥8	≥16	≤1	≥8	≥16	≥320
CI28	Throat swab	2010	Chryseobacterium indologenes	Bacteroidetes，Flavobacteriia, Flavobacteriaceae	-	37.15	tet(X2)	99.91	≥128	≥128	≥64	≥64	≥32	≥64	≥16	≥16	≥64	≥16	≥4	≥8	≥16	≤1	≥8	≥16	≥320
CI29	Sputum	2010	Chryseobacterium indologenes	Bacteroidetes，Flavobacteriia, Flavobacteriaceae	-	37.15	tet(X2)	99.91	≥128	≥128	≥64	≥64	≥32	≥64	≥16	≥16	≥64	≥16	≥4	≥8	≥16	≤1	≥8	≥16	≥320
CI30	Sputum	2010	Chryseobacterium indologenes	Bacteroidetes，Flavobacteriia, Flavobacteriaceae	-	37.15	tet(X2)	99.91	≥128	≥128	≥64	≥64	≥32	≥64	≥16	≥16	≥64	≥16	≥4	≥8	≥16	≤1	≥8	≥16	≥320
CI31	Sputum	2010	Chryseobacterium indologenes	Bacteroidetes，Flavobacteriia, Flavobacteriaceae	-	37.2	tet(X2)	100	≥128	≥128	≥64	≥64	≥32	≥64	≥16	≥16	≥64	≥16	≥4	≥8	2	≤1	≥8	≥16	40
CI32	Sputum	2010	Chryseobacterium indologenes	Bacteroidetes，Flavobacteriia, Flavobacteriaceae	-	37.21	tet(X2)	100	≥128	≥128	≥64	≥64	≥32	≥64	≥16	≥16	≥64	≥16	≥4	≥8	2	≤1	≥8	≥16	40
CI33	Sputum	2010	Chryseobacterium indologenes	Bacteroidetes，Flavobacteriia, Flavobacteriaceae	-	37.2	tet(X2)	100	≥128	≥128	≥64	≥64	≥32	≥64	≥16	≥16	≥64	≥16	≥4	≥8	2	≤1	≥8	≥16	40
CI34	Sputum	2006	Chryseobacterium indologenes	Bacteroidetes，Flavobacteriia, Flavobacteriaceae	-	37.22	tet(X2)	100	≥128	≥128	≥64	≥64	≥32	≥64	≥16	≥16	≥64	≥16	≥4	≥8	2	≤1	≥8	≥16	40
CI35	Sputum	2006	Chryseobacterium indologenes	Bacteroidetes，Flavobacteriia, Flavobacteriaceae	-	37.17	tet(X2)	99.91	≥128	≥128	≥64	≥64	≥32	≥64	≥16	≥16	≥64	≥16	≥4	≥8	≥16	≤1	≥8	≥16	≥320
CI36	Sputum	2006	Chryseobacterium indologenes	Bacteroidetes，Flavobacteriia, Flavobacteriaceae	-	37.22	tet(X2)	100	≥128	≥128	≥64	≥64	≥32	≥64	≥16	≥16	≥64	≥16	≥4	≥8	2	≤1	≥8	≥16	40
CI37	Drainage fluid	2006	Chryseobacterium indologenes	Bacteroidetes，Flavobacteriia, Flavobacteriaceae	-	36.86	tet(X2)	100	≥128	≥128	≥64	≥64	≥32	≥64	≥16	≥16	≥64	≥16	≥4	≥8	8	≤1	≥8	≥16	≥320
CI38	Sputum	2006	Chryseobacterium indologenes	Bacteroidetes，Flavobacteriia, Flavobacteriaceae	-	37.14	tet(X2)	99.91	≥128	≥128	≥64	≥64	≥32	≥64	≥16	≥16	≥64	≥16	≥4	≥8	8	≤1	≥8	≥16	≥320
CI39	Sputum	2006	Chryseobacterium indologenes	Bacteroidetes，Flavobacteriia, Flavobacteriaceae	-	37.14	tet(X2)	99.91	≥128	≥128	≥64	≥64	≥32	≥64	≥16	≥16	≥64	≥16	≥4	≥8	≥16	≤1	≥8	≥16	≥320
CI40	Sputum	2007	Chryseobacterium indologenes	Bacteroidetes，Flavobacteriia, Flavobacteriaceae	-	37.15	tet(X2)	99.91	≥128	≥128	≥64	≥64	≥32	≥64	≥16	≥16	≥64	≥16	≥4	≥8	≥16	≤1	≥8	≥16	≥320
CL1	Sputum	2005	Chryseobacterium lactis	Bacteroidetes，Flavobacteriia, Flavobacteriaceae	-	36.99	tet(X2)	99.91	≥128	≥128	32	≥64	≥32	≥64	≥16	≥16	≥64	≥16	≥4	≥8	2	≤1	≥8	≥16	≤20
CL2	Bile	2006	Chryseobacterium lactis	Bacteroidetes，Flavobacteriia, Flavobacteriaceae	-	37.06	tet(X2)	99.91	≥128	≥128	32	≥64	≥32	≥64	≥16	≥16	≥64	≥16	≥4	≥8	8	≤1	≥8	≥16	≤20
C1	Sputum	2005	Chryseobacterium sp.	Bacteroidetes，Flavobacteriia, Flavobacteriaceae	-	36.07	tet(X2)	100	≤8	≤4	32	≤8	16	≥64	≤0.25	1	≥64	≥16	1	0.5	2	≤1	4	≥16	160
C2	Blood	2009	Chryseobacterium sp.	Bacteroidetes，Flavobacteriia, Flavobacteriaceae	-	36.06	tet(X2)	100	≤8	≤4	32	≤8	16	≥64	≤0.25	1	≥64	≥16	0.5	0.5	2	≤1	4	≥16	160
C3	Sputum	2007	Chryseobacterium sp.	Bacteroidetes，Flavobacteriia, Flavobacteriaceae	-	35.79	tet(X2)	100	≤8	≤4	≥64	≤8	16	≥64	≤0.25	1	≥64	≥16	≥4	≥8	4	≤1	≥8	≥16	≤20
EA1	Sputum	2009	Elizabethkingia anophelis	Bacteroidetes，Flavobacteriia, Flavobacteriaceae	-	35.64	tet(X2)	100	≥128	≥128	≥64	32	≥32	≥64	≥16	≥16	≥64	≥16	≥4	≥8	≥16	2	≥8	≥16	≥320
EA2	Sputum	2009	Elizabethkingia anophelis	Bacteroidetes，Flavobacteriia, Flavobacteriaceae	-	35.74	tet(X2)	99.91	≥128	≥128	≥64	≥64	≥32	≥64	≥16	≥16	≥64	≥16	≥4	≥8	4	≤1	≥8	≥16	160
EA3	Sputum	2009	Elizabethkingia anophelis	Bacteroidetes，Flavobacteriia, Flavobacteriaceae	-	35.61	tet(X2)	100	≥128	≥128	≥64	32	≥32	≥64	≥16	≥16	≥64	≥16	≥4	≥8	1	≤1	4	≥16	≥320
EA4	Ascites	2009	Elizabethkingia anophelis	Bacteroidetes，Flavobacteriia, Flavobacteriaceae	-	35.81	tet(X2)	99.91	≥128	≥128	≥64	16	≥32	≥64	≥16	≥16	≥64	≥16	0.5	0.5	1	≤1	4	≥16	≥320
EA5	Sputum	2009	Elizabethkingia anophelis	Bacteroidetes，Flavobacteriia, Flavobacteriaceae	-	35.81	tet(X2)	99.91	≥128	≥128	≥64	32	≥32	≥64	≥16	≥16	≥64	≥16	0.5	0.5	1	≤1	4	≥16	≥320
EA6	Sputum	2009	Elizabethkingia anophelis	Bacteroidetes，Flavobacteriia, Flavobacteriaceae	-	35.5	tet(X2)	99.91	≥128	≥128	≥64	32	≥32	≥64	≥16	≥16	16	≥16	≥4	≥8	≥16	2	≥8	≥16	40
EA7	Sputum	2004	Elizabethkingia anophelis	Bacteroidetes，Flavobacteriia, Flavobacteriaceae	-	35.61	tet(X2)	99.91	≥128	≥128	≥64	16	≥32	≥64	≥16	≥16	≥64	≥16	0.5	0.5	4	≤1	≥8	≥16	80
EA8	Sputum	2004	Elizabethkingia anophelis	Bacteroidetes，Flavobacteriia, Flavobacteriaceae	-	35.56	tet(X2)	99.91	≥128	≥128	≥64	32	16	≥64	≥16	≥16	≥64	≥16	0.5	0.5	8	≤1	≥8	≥16	80
EA9	Sputum	2004	Elizabethkingia anophelis	Bacteroidetes，Flavobacteriia, Flavobacteriaceae	-	35.82	tet(X2)	99.91	≥128	≥128	≥64	32	≥32	≥64	≥16	≥16	≥64	≥16	1	0.5	2	≤1	≥8	≥16	≥320
EA10	Sputum	2004	Elizabethkingia anophelis	Bacteroidetes，Flavobacteriia, Flavobacteriaceae	-	35.81	tet(X2)	99.91	≥128	≥128	≥64	32	≥32	≥64	≥16	≥16	≥64	≥16	0.5	0.5	1	≤1	4	≥16	≥320
EA11	Sputum	2005	Elizabethkingia anophelis	Bacteroidetes，Flavobacteriia, Flavobacteriaceae	-	35.56	tet(X2)	99.91	≥128	≥128	≥64	16	≥32	≥64	≥16	≥16	≥64	≥16	0.5	0.5	4	≤1	≥8	≥16	40
EA12	Sputum	2005	Elizabethkingia anophelis	Bacteroidetes，Flavobacteriia, Flavobacteriaceae	-	35.57	tet(X2)	99.91	≥128	≥128	≥64	32	≥32	≥64	≥16	≥16	≥64	≥16	0.5	0.5	8	≤1	≥8	≥16	80
EA13	Sputum	2005	Elizabethkingia anophelis	Bacteroidetes，Flavobacteriia, Flavobacteriaceae	-	35.81	tet(X2)	99.91	≥128	≥128	≥64	16	≥32	≥64	≥16	≥16	≥64	≥16	0.5	0.5	2	≤1	4	≥16	≥320
EA14	Sputum	2005	Elizabethkingia anophelis	Bacteroidetes，Flavobacteriia, Flavobacteriaceae	-	35.81	tet(X2)	99.91	≥128	≥128	≥64	32	≥32	≥64	≥16	≥16	≥64	≥16	0.5	1	2	≤1	4	≥16	≥320
EA15	Sputum	2009	Elizabethkingia anophelis	Bacteroidetes，Flavobacteriia, Flavobacteriaceae	-	35.63	tet(X2)	100	≥128	≥128	≥64	32	≥32	≥64	≥16	≥16	≥64	≥16	≥4	≥8	≥16	≤1	≥8	≥16	≥320
EA16	Urine	2010	Elizabethkingia anophelis	Bacteroidetes，Flavobacteriia, Flavobacteriaceae	-	35.81	tet(X2)	99.91	≥128	≥128	≥64	32	≥32	≥64	≥16	≥16	≥64	≥16	0.5	0.5	1	≤1	4	≥16	≥320
EA17	Exudate	2010	Elizabethkingia anophelis	Bacteroidetes，Flavobacteriia, Flavobacteriaceae	-	35.81	tet(X2)	99.91	≥128	≥128	≥64	16	≥32	≥64	≥16	≥16	≥64	≥16	0.5	0.25	1	≤1	4	≥16	≥320
EA18	Sputum	2010	Elizabethkingia anophelis	Bacteroidetes，Flavobacteriia, Flavobacteriaceae	-	35.74	tet(X2)	99.91	≥128	≥128	≥64	≥64	≥32	≥64	≥16	≥16	≥64	≥16	≥4	≥8	8	≤1	≥8	≥16	40
EA19	Sputum	2007	Elizabethkingia anophelis	Bacteroidetes，Flavobacteriia, Flavobacteriaceae	-	35.74	tet(X2)	99.91	≥128	≥128	≥64	≥64	≥32	≥64	≥16	≥16	≥64	≥16	≥4	≥8	4	≤1	≥8	≥16	80
EA20	Blood	2007	Elizabethkingia anophelis	Bacteroidetes，Flavobacteriia, Flavobacteriaceae	-	35.61	tet(X2)	100	≥128	≥128	≥64	32	≥32	≥64	≥16	≥16	≥64	≥16	≥4	≥8	≥16	≤1	≥8	≥16	≥320
EA21	Sputum	2007	Elizabethkingia anophelis	Bacteroidetes，Flavobacteriia, Flavobacteriaceae	-	35.74	tet(X2)	99.91	≥128	≥128	≥64	≥64	≥32	≥64	≥16	≥16	≥64	≥16	≥4	≥8	4	≤1	≥8	≥16	80
EA22	Sputum	2007	Elizabethkingia anophelis	Bacteroidetes，Flavobacteriia, Flavobacteriaceae	-	35.64	tet(X2)	100	≥128	≥128	≥64	32	≥32	≥64	≥16	≥16	≥64	≥16	≥4	≥8	≥16	≤1	≥8	≥16	≥320
EM1	Sputum	2005	Elizabethkingia meningoseptica	Bacteroidetes，Flavobacteriia, Flavobacteriaceae	-	36.51	tet(X2)	99.91	≥128	≥128	≥64	16	≥32	≥64	≥16	≥16	≥64	≥16	≥4	≥8	4	≤1	≥8	≥16	40
EM2	Sputum	2009	Elizabethkingia meningoseptica	Bacteroidetes，Flavobacteriia, Flavobacteriaceae	-	36.35	tet(X2)	99.91	≥128	≥128	≥64	32	≥32	≥64	≥16	≥16	≥64	≥16	≥4	≥8	4	≤1	≥8	≥16	≥320
EM3	Sputum	2009	Elizabethkingia meningoseptica	Bacteroidetes，Flavobacteriia, Flavobacteriaceae	-	36.16	tet(X2)	99.91	≥128	≥128	≥64	32	≥32	≥64	≥16	≥16	≥64	≥16	≥4	4	8	≤1	≥8	≥16	40
EM4	Sputum	2009	Elizabethkingia meningoseptica	Bacteroidetes，Flavobacteriia, Flavobacteriaceae	-	36.34	tet(X2)	99.91	≥128	≥128	≥64	≥64	≥32	≥64	≥16	≥16	≥64	≥16	≥4	≥8	4	≤1	≥8	≥16	≥320
EM5	Sputum	2004	Elizabethkingia meningoseptica	Bacteroidetes，Flavobacteriia, Flavobacteriaceae	-	36.21	tet(X2)	99.91	≥128	≥128	≥64	≥64	≥32	≥64	≥16	≥16	≥64	≥16	≥4	≥8	8	≤1	≥8	≥16	≥320
EM6	Sputum	2004	Elizabethkingia meningoseptica	Bacteroidetes，Flavobacteriia, Flavobacteriaceae	-	36.23	tet(X2)	99.91	≥128	≥128	≥64	≥64	≥32	≥64	≥16	≥16	≥64	≥16	≥4	≥8	8	≤1	≥8	≥16	160
EM7	Sputum	2004	Elizabethkingia meningoseptica	Bacteroidetes，Flavobacteriia, Flavobacteriaceae	-	36.26	tet(X2)	99.91	≥128	≥128	≥64	≥64	≥32	≥64	≥16	≥16	≥64	≥16	≥4	≥8	8	≤1	≥8	≥16	≥320
EM8	Sputum	2004	Elizabethkingia meningoseptica	Bacteroidetes，Flavobacteriia, Flavobacteriaceae	-	36.22	tet(X2)	99.91	≥128	≥128	≥64	≥64	≥32	≥64	≥16	≥16	≥64	≥16	≥4	≥8	8	≤1	≥8	≥16	≥320
EM9	Sputum	2004	Elizabethkingia meningoseptica	Bacteroidetes，Flavobacteriia, Flavobacteriaceae	-	36.27	tet(X2)	99.91	≥128	≥128	≥64	≥64	≥32	≥64	≥16	≥16	≥64	≥16	≥4	≥8	8	≤1	≥8	≥16	≥320
EM10	Sputum	2004	Elizabethkingia meningoseptica	Bacteroidetes，Flavobacteriia, Flavobacteriaceae	-	36.52	tet(X2)	99.91	≥128	≥128	≥64	≥64	≥32	≥64	≥16	≥16	≥64	≥16	≥4	≥8	4	≤1	≥8	≥16	80
EM11	Urine	2005	Elizabethkingia meningoseptica	Bacteroidetes，Flavobacteriia, Flavobacteriaceae	-	36.22	tet(X2)	99.91	≥128	≥128	≥64	≥64	≥32	≥64	≥16	≥16	≥64	≥16	≥4	≥8	8	≤1	≥8	≥16	≥320
EM12	Sputum	2005	Elizabethkingia meningoseptica	Bacteroidetes，Flavobacteriia, Flavobacteriaceae	-	36.22	tet(X2)	99.91	≥128	≥128	≥64	≥64	≥32	≥64	≥16	≥16	≥64	≥16	≥4	≥8	8	≤1	≥8	≥16	≥320
EM13	Sputum	2005	Elizabethkingia meningoseptica	Bacteroidetes，Flavobacteriia, Flavobacteriaceae	-	36.22	tet(X2)	99.91	≥128	≥128	≥64	≥64	≥32	≥64	≥16	≥16	≥64	≥16	≥4	≥8	8	≤1	≥8	≥16	≥320
EM14	Sputum	2005	Elizabethkingia meningoseptica	Bacteroidetes，Flavobacteriia, Flavobacteriaceae	-	36.27	tet(X2)	99.91	≥128	≥128	≥64	≥64	≥32	≥64	≥16	≥16	≥64	≥16	≥4	≥8	8	≤1	≥8	≥16	≥320
EM15	Urine	2005	Elizabethkingia meningoseptica	Bacteroidetes，Flavobacteriia, Flavobacteriaceae	-	36.22	tet(X2)	99.91	≥128	≥128	≥64	≥64	≥32	≥64	≥16	≥16	≥64	≥16	≥4	≥8	8	≤1	≥8	≥16	≥320
EM16	Sputum	2005	Elizabethkingia meningoseptica	Bacteroidetes，Flavobacteriia, Flavobacteriaceae	-	36.51	tet(X2)	99.91	≥128	≥128	≥64	≥64	≥32	≥64	≥16	≥16	≥64	≥16	≥4	≥8	4	≤1	≥8	≥16	40
EM17	Sputum	2005	Elizabethkingia meningoseptica	Bacteroidetes，Flavobacteriia, Flavobacteriaceae	-	36.51	tet(X2)	99.91	≥128	≥128	≥64	≥64	≥32	≥64	≥16	≥16	≥64	≥16	≥4	≥8	4	2	≥8	≥16	40
EM18	Sputum	2005	Elizabethkingia meningoseptica	Bacteroidetes，Flavobacteriia, Flavobacteriaceae	-	36.22	tet(X2)	99.91	≥128	≥128	≥64	≥64	≥32	≥64	≥16	≥16	≥64	≥16	≥4	≥8	8	≤1	≥8	≥16	≥320
EM19	Sputum	2010	Elizabethkingia meningoseptica	Bacteroidetes，Flavobacteriia, Flavobacteriaceae	-	35.74	tet(X2)	99.91	≥128	≥128	≥64	≥64	≥32	≥64	≥16	≥16	≥64	≥16	≥4	≥8	4	≤1	≥8	≥16	40
EM20	Sputum	2010	Elizabethkingia meningoseptica	Bacteroidetes，Flavobacteriia, Flavobacteriaceae	-	36.36	tet(X2)	99.91	≥128	≥128	≥64	≥64	≥32	≥64	≥16	≥16	≥64	≥16	≥4	≥8	8	≤1	≥8	≥16	≥320
EM21	Surgical wounds	2010	Elizabethkingia meningoseptica	Bacteroidetes，Flavobacteriia, Flavobacteriaceae	-	36.34	tet(X2)	99.91	≥128	≥128	≥64	≥64	≥32	≥64	≥16	≥16	≥64	≥16	≥4	≥8	8	≤1	≥8	≥16	≥320
EM22	Sputum	2007	Elizabethkingia meningoseptica	Bacteroidetes，Flavobacteriia, Flavobacteriaceae	-	36.17	tet(X2)	99.91	≥128	≥128	≥64	≥64	≥32	≥64	≥16	≥16	≥64	≥16	≥4	4	4	≤1	≥8	≥16	40
EM23	Sputum	2007	Elizabethkingia meningoseptica	Bacteroidetes，Flavobacteriia, Flavobacteriaceae	-	36.15	tet(X2)	99.91	≥128	≥128	≥64	32	≥32	≥64	≥16	≥16	≥64	≥16	≥4	4	4	≤1	≥8	≥16	40
EM24	Sputum	2004	Elizabethkingia meningoseptica	Bacteroidetes，Flavobacteriia, Flavobacteriaceae	-	36.35	tet(X2)	99.91	≥128	≥128	≥64	32	≥32	≥64	≥16	≥16	≥64	≥16	≥4	≥8	8	≤1	≥8	≥16	≥320
EF1	Feces	2019	Empedobacter falsenii	Bacteroidetes，Flavobacteriia, Flavobacteriaceae	-	31.6	tet(X2)	99.91	≥128	≥128	32	16	2	≥64	≥16	≥16	≥64	≥16	2	2	≥16	≥16	≥8	≥16	≤20
SM1	Bile	2009	Sphingobacterium mizutaii	Bacteroidetes, Sphingobacteria, Sphingobacteriales, Sphingobacteriaceae	-	39.88	2 copies of tet(X2)	99.91	≥128	32	≥64	≥64	≥32	≥64	0.5	1	≥64	≥16	≥4	≥8	1	≤1	2	≥16	40
SM2	Drainage fluid	2004	Sphingobacterium mizutaii	Bacteroidetes, Sphingobacteria, Sphingobacteriales, Sphingobacteriaceae	-	40.09	tet(X2)	99.91	≥128	32	≥64	≥64	≥32	≥64	1	1	≥64	≥16	≥4	≥8	4	≤1	≥8	≥16	160
SM3	Sputum	2004	Sphingobacterium mizutaii	Bacteroidetes, Sphingobacteria, Sphingobacteriales, Sphingobacteriaceae	-	40.06	tet(X2)	99.91	≥128	32	≥64	≥64	≥32	≥64	1	1	≥64	≥16	≥4	≥8	8	≤1	≥8	≥16	160
