# Supplementary material for: Epidemiological and phylogenetic analysis reveals Flavobacteriaceae as potential ancestral source of tigecycline resistance gene tet(X)
Source: Nat Commun. 2020 Sep 16;11:4648. doi: 10.1038/s41467-020-18475-9 (PMC7494873; doi:10.1038/s41467-020-18475-9)
Supplement: Supplementary file 6 — Supplementary Data 2 [file 41467_2020_18475_MOESM6_ESM.xlsx]

## Sheet: original table+added strains
Accession	tetX type	Kingdom	Phylum	Class	order	family	Genus	Species	Strain	Date	source	country	median GC% of related species	location	Gene environment	References	note
KT033506	tetX	Bacteria	Bacteroidetes	Flavobacteriia	Flavobacteriales	Flavobacteriaceae	Myroides	Myroides phaeus	Myroides phaeus sp. 337	20150608	pork meat at slaughterhouse	China	33.2	-
KP331428	tetX	Bacteria	Bacteroidetes	Flavobacteriia	Flavobacteriales	Flavobacteriaceae	Wautersiella	Wautersiella sp.	Wautersiella sp. BCCO 40_FK59	20141230	dairy cow feces	Czech Republic	-			Kyselková M, Jirout J, Vrchotová N, et al. Spread of tetracycline resistance genes at a conventional dairy farm[J]. Frontiers in microbiology, 2015, 6: 536.
GU014535	tetX2	Bacteria	Bacteroidetes	Flavobacteriia	Flavobacteriales	Flavobacteriaceae	Riemerella	Riemerella anatipestifer	Riemerella anatipestifer 0511	20090928		Taiwan (China)	35	plasmid		Chen Y P, Tsao M Y, Lee S H, et al. Prevalence and molecular characterization of chloramphenicol resistance in Riemerella anatipestifer isolated from ducks and geese in Taiwan[J]. Avian pathology, 2010, 39(5): 333-338.
JQ990987	tetX	Bacteria	Proteobacteria	Gammaproteobacteria	Enterobacterales	Enterobacteriaceae	-		Enterobacteriaceae bacterium SL1	20120428		USA	52.45			Leski T A, Bangura U, Jimmy D H, et al. Multidrug-resistant tet (X)-containing hospital isolates in Sierra Leone[J]. International journal of antimicrobial agents, 2013, 42(1): 83-86.
JQ990988	tetX	Bacteria	Proteobacteria	Betaproteobacteria	Burkholderiales	Comamonadaceae	Delftia	Delftia sp.	Delftia sp. SL20	20120428		USA	66.6			Leski T A, Bangura U, Jimmy D H, et al. Multidrug-resistant tet (X)-containing hospital isolates in Sierra Leone[J]. International journal of antimicrobial agents, 2013, 42(1): 83-86.
NNSH01000121	tetX	Bacteria	Proteobacteria	Gammaproteobacteria	Pseudomonadales	Moraxellaceae	Acinetobacter	Acinetobacter calcoaceticus/baumannii complex.	Acinetobacter calcoaceticus/baumannii complex.	20170703	University Hospital of Abidjan-Yopougon	France	~39			First detection of NDM-1-producing Acinetobacter baumannii and Acinetobacter nosocomialis in Ivory Coast
MOKM01000293	tetX	Bacteria	Proteobacteria	Gammaproteobacteria	Enterobacterales	Enterobacteriaceae	Escherichia	Escherichia coli	Escherichia coli	20161025	cecum from slaughterhouse	China	50.6			Wang Y, Zhang R, Li J, et al. Comprehensive resistome analysis reveals the prevalence of NDM and MCR-1 in Chinese poultry production[J]. Nature microbiology, 2017, 2(4): 16260.
-	tetX	Bacteria	Bacteroidetes	Bacteroidia	Bacteroidales	Bacteroidaceae	Bacteroides	Bacteroides fragilis	Bacteroides fragilis	1984		USA	43.4			Guiney Jr D G, Hasegawa P, Davis C E. Expression in Escherichia coli of cryptic tetracycline resistance genes from Bacteroides R plasmids[J]. Plasmid, 1984, 11(3): 248-252.
-	tet(X1)	Bacteria	Bacteroidetes	Bacteroidia	Bacteroidales	Bacteroidaceae	Bacteroides	Bacteroides vulgatus	Bacteroides vulgatus	2011		Hungary	42.2			Bartha N A, Sóki J, Urbán E, et al. Investigation of the prevalence of tetQ, tetX and tetX1 genes in Bacteroides strains with elevated tigecycline minimum inhibitory concentrations[J]. International journal of antimicrobial agents, 2011, 38(6): 522-525.
-	tet(X1)，tet(X)	Bacteria	Bacteroidetes	Bacteroidia	Bacteroidales	Bacteroidaceae	Bacteroides	Parabacteroides (B.) distasonis	Parabacteroides (B.) distasonis	2011		Hungary	45			Bartha N A, Sóki J, Urbán E, et al. Investigation of the prevalence of tetQ, tetX and tetX1 genes in Bacteroides strains with elevated tigecycline minimum inhibitory concentrations[J]. International journal of antimicrobial agents, 2011, 38(6): 522-525.
-	tet(X1)	Bacteria	Bacteroidetes	Bacteroidia	Bacteroidales	Bacteroidaceae	Bacteroides	Bacteroides fragilis	Bacteroides fragilis	2011		Hungary	43.4			Bartha N A, Sóki J, Urbán E, et al. Investigation of the prevalence of tetQ, tetX and tetX1 genes in Bacteroides strains with elevated tigecycline minimum inhibitory concentrations[J]. International journal of antimicrobial agents, 2011, 38(6): 522-525.
CAC47932.1 protein	tet(X1)，tet(X2)	Bacteria	Bacteroidetes	Bacteroidia	Bacteroidales	Bacteroidaceae	Bacteroides	Bacteroides thetaiotaomicron	Bacteroides thetaiotaomicron	2001.8	human	USA	42.9			Whittle G, Hund B D, Shoemaker N B, et al. Characterization of the 13-KilobaseermF Region of the BacteroidesConjugative Transposon CTnDOT[J]. Appl. Environ. Microbiol., 2001, 67(8): 3488-3495.
BAC77725.1 protein	tet(X3)	Bacteria	Proteobacteria	Gammaproteobacteria	Pseudomonadales	Pseudomonadaceae	Pseudomonas	Pseudomonas aeruginosa	Pseudomonas aeruginosa	2003	human	Japan	66.2			Novel enzymatically determined minocycline-resistance in a Pseudomonas aeruginosa clinical isolate
AFN66533.1 protein	tet(X)	Bacteria	Proteobacteria	Gammaproteobacteria	Enterobacterales	Enterobacteriaceae	Enterobacter	Enterobacter cloacae	Enterobacter cloacae	2013.4	human,urine	Sierra Leone	55.1			Leski T A, Bangura U, Jimmy D H, et al. Multidrug-resistant tet (X)-containing hospital isolates in Sierra Leone[J]. International journal of antimicrobial agents, 2013, 42(1): 83-86.
-	tet(X)	Bacteria	Proteobacteria	Betaproteobacteria	Burkholderiales	Comamonadaceae	Comamonas	Comamonas testosteroni	Comamonas testosteroni	2013.4	human,urine	Sierra Leone	61.5			Leski T A, Bangura U, Jimmy D H, et al. Multidrug-resistant tet (X)-containing hospital isolates in Sierra Leone[J]. International journal of antimicrobial agents, 2013, 42(1): 83-86.
-	tet(X2)	Bacteria	Proteobacteria	Gammaproteobacteria	Enterobacterales	Enterobacteriaceae	Escherichia	Escherichia coli	Escherichia coli	2013.4	human,urine	Sierra Leone	50.6			Leski T A, Bangura U, Jimmy D H, et al. Multidrug-resistant tet (X)-containing hospital isolates in Sierra Leone[J]. International journal of antimicrobial agents, 2013, 42(1): 83-86.
-	tet(X)	Bacteria	Proteobacteria	Gammaproteobacteria	Enterobacterales	Enterobacteriaceae	Klebsiella	Klebsiella pneumoniae	Klebsiella pneumoniae	2013.4	human,urine	Sierra Leone	57.2			Leski T A, Bangura U, Jimmy D H, et al. Multidrug-resistant tet (X)-containing hospital isolates in Sierra Leone[J]. International journal of antimicrobial agents, 2013, 42(1): 83-86.
AFN66534.1 protein	tet(X2)	Bacteria	Proteobacteria	Betaproteobacteria	Burkholderiales	Comamonadaceae	Delftia	Delftia acidovorans	Delftia acidovorans	2013.4	human,urine	Sierra Leone	66.6			Leski T A, Bangura U, Jimmy D H, et al. Multidrug-resistant tet (X)-containing hospital isolates in Sierra Leone[J]. International journal of antimicrobial agents, 2013, 42(1): 83-86.
-	tet(X1)	Bacteria	Proteobacteria	Gammaproteobacteria	Pseudomonadales	Moraxellaceae	Acinetobacter	Acinetobacter baumannii	Acinetobacter baumannii	2014.1	human	China	39			Deng M, Zhu M H, Li J J, et al. Molecular epidemiology and mechanisms of tigecycline resistance in clinical isolates of Acinetobacter baumannii from a Chinese university hospital[J]. Antimicrobial agents and chemotherapy, 2014, 58(1): 297-303.
QBQ69719.1 protein	tet(X4)	Bacteria	Proteobacteria	Gammaproteobacteria	Enterobacterales	Enterobacteriaceae	Escherichia	Escherichia coli	Escherichia coli	2019.5	pig, a faecal swab	China	50.6	plasmid		He T, Wang R, Liu D, et al. Emergence of plasmid-mediated high-level tigecycline resistance genes in animals and humans[J]. Nature microbiology, 2019: 1.
QBQ85438.1 protein	tet(X3)	Bacteria	Proteobacteria	Gammaproteobacteria	Pseudomonadales	Moraxellaceae	Acinetobacter	Acinetobacter baumannii	Acinetobacter baumannii	2019.5	pig，porcine caecum sample	China	39	plasmid		He T, Wang R, Liu D, et al. Emergence of plasmid-mediated high-level tigecycline resistance genes in animals and humans[J]. Nature microbiology, 2019: 1.
-	tet(X4)	Bacteria	Bacteroidetes	Sphingobacteriia	Sphingobacteriales	Sphingobacteriaceae	Sphingobacterium	Sphingobacterium multivorum	Sphingobacterium multivorum	2019.5	animal	China	40.05			He T, Wang R, Liu D, et al. Emergence of plasmid-mediated high-level tigecycline resistance genes in animals and humans[J]. Nature microbiology, 2019: 1.
-	tet(X3)	Bacteria	Proteobacteria	Gammaproteobacteria	Enterobacterales	Enterobacteriaceae	Enterobacter	Enterobacter asburiae	Enterobacter asburiae	2019.5	animal	China	55.7			He T, Wang R, Liu D, et al. Emergence of plasmid-mediated high-level tigecycline resistance genes in animals and humans[J]. Nature microbiology, 2019: 1.
-	tet(X3)	Bacteria	Proteobacteria	Gammaproteobacteria	Enterobacterales	Enterobacteriaceae	Klebsiella	Klebsiella pneumoniae	Klebsiella pneumoniae	2019.5	animal	China	57.2			He T, Wang R, Liu D, et al. Emergence of plasmid-mediated high-level tigecycline resistance genes in animals and humans[J]. Nature microbiology, 2019: 1.
-	tet(X3)	Bacteria	Proteobacteria	Gammaproteobacteria	Pseudomonadales	Moraxellaceae	Acinetobacter	Acinetobacter johnsonii	Acinetobacter johnsonii	2019.5	animal	China	41.4			He T, Wang R, Liu D, et al. Emergence of plasmid-mediated high-level tigecycline resistance genes in animals and humans[J]. Nature microbiology, 2019: 1.
-	tet(X3)	Bacteria	Proteobacteria	Gammaproteobacteria	Pseudomonadales	Moraxellaceae	Acinetobacter	Acinetobacter indicus	Acinetobacter indicus	2019.5	animal	China	46			He T, Wang R, Liu D, et al. Emergence of plasmid-mediated high-level tigecycline resistance genes in animals and humans[J]. Nature microbiology, 2019: 1.
-	tet(X3)	Bacteria	Proteobacteria	Gammaproteobacteria	Pseudomonadales	Moraxellaceae	Acinetobacter	Acinetobacter towneri	Acinetobacter towneri	2019.5	animal	China	41.2			He T, Wang R, Liu D, et al. Emergence of plasmid-mediated high-level tigecycline resistance genes in animals and humans[J]. Nature microbiology, 2019: 1.
-	tet(X3)	Bacteria	Proteobacteria	Gammaproteobacteria	Pseudomonadales	Moraxellaceae	Acinetobacter	Acinetobacter lwoffi	Acinetobacter lwoffi	2019.5	animal	China	43			He T, Wang R, Liu D, et al. Emergence of plasmid-mediated high-level tigecycline resistance genes in animals and humans[J]. Nature microbiology, 2019: 1.
-	tet(X3)	Bacteria	Bacteroidetes	Flavobacteriia	Flavobacteriales	Flavobacteriaceae	Myroides	Myroides odoratus	Myroides odoratus	2019.5	animal	China	35.8			He T, Wang R, Liu D, et al. Emergence of plasmid-mediated high-level tigecycline resistance genes in animals and humans[J]. Nature microbiology, 2019: 1.
-	tet(X3)/tet(X4)	Bacteria	Bacteroidetes	Flavobacteriia	Flavobacteriales	Flavobacteriaceae	Myroides	Myroides phaeus	Myroides phaeus	2019.5	animal	China	33.2			He T, Wang R, Liu D, et al. Emergence of plasmid-mediated high-level tigecycline resistance genes in animals and humans[J]. Nature microbiology, 2019: 1.
-	tet(X4)	Bacteria	Proteobacteria	Gammaproteobacteria	Pseudomonadales	Moraxellaceae	Acinetobacter	Acinetobacter baumannii	Acinetobacter baumannii	2019.5	human	China	39			He T, Wang R, Liu D, et al. Emergence of plasmid-mediated high-level tigecycline resistance genes in animals and humans[J]. Nature microbiology, 2019: 1.
-	tet(X3)	Bacteria	Proteobacteria	Gammaproteobacteria	Enterobacterales	Enterobacteriaceae	Escherichia	Escherichia coli	Escherichia coli	2019.5	animal	China	50.6			He T, Wang R, Liu D, et al. Emergence of plasmid-mediated high-level tigecycline resistance genes in animals and humans[J]. Nature microbiology, 2019: 1.
-	tet(X3)	Bacteria	Proteobacteria	Gammaproteobacteria	Enterobacterales	Morganellaceae	Providencia	Providencia rustigianii	Providencia rustigianii	2019.5	animal	China	41.4			He T, Wang R, Liu D, et al. Emergence of plasmid-mediated high-level tigecycline resistance genes in animals and humans[J]. Nature microbiology, 2019: 1.
-	tet(X3)/tet(X4)	Bacteria	Proteobacteria	Gammaproteobacteria	Enterobacterales	Enterobacteriaceae	Raoultella	Raoultella ornithinolytica	Raoultella ornithinolytica	2019.5	animal	China	55.6			He T, Wang R, Liu D, et al. Emergence of plasmid-mediated high-level tigecycline resistance genes in animals and humans[J]. Nature microbiology, 2019: 1.
-	tet(X3)	Bacteria	Bacteroidetes	Flavobacteriia	Flavobacteriales	Flavobacteriaceae	Empedobacter	Empedobacter brevis	Empedobacter brevis	2019.5	animal	China	32.6825			He T, Wang R, Liu D, et al. Emergence of plasmid-mediated high-level tigecycline resistance genes in animals and humans[J]. Nature microbiology, 2019: 1.
-	tet(X3)/tet(X4)	Bacteria	Proteobacteria	Gammaproteobacteria	Enterobacterales	Enterobacteriaceae	Proteus	Proteus vulgaris	Proteus vulgaris	2019.5	animal	China	37.85			He T, Wang R, Liu D, et al. Emergence of plasmid-mediated high-level tigecycline resistance genes in animals and humans[J]. Nature microbiology, 2019: 1.
-	tet(X4)	Bacteria	Proteobacteria	Gammaproteobacteria	Enterobacterales	Enterobacteriaceae	Proteus	Proteus mirabilis	Proteus mirabilis	2019.5	animal	China	38.8			He T, Wang R, Liu D, et al. Emergence of plasmid-mediated high-level tigecycline resistance genes in animals and humans[J]. Nature microbiology, 2019: 1.
	tet(X5)	Bacteria	Proteobacteria	Gammaproteobacteria	Pseudomonadales	Moraxellaceae	Acinetobacter	Acinetobacter baumannii		2017	human	China				Wang L, Liu D, Lv Y, et al. Novel plasmid-mediated tet (X5) gene conferring resistance to tigecycline, eravacycline and omadacycline in clinical Acinetobacter baumannii[J]. Antimicrobial agents and chemotherapy, 2019: AAC. 01326-19.
	tet(X4)	Bacteria	Proteobacteria	Gammaproteobacteria	Enterobacterales	Enterobacteriaceae	Aeromonas	Aeromonas caviae								Chen C, Chen L, Zhang Y, et al. Detection of chromosome-mediated tet (X4)-carrying Aeromonas caviae in a sewage sample from a chicken farm[J]. Journal of Antimicrobial Chemotherapy, 2019.
	tet(X4)	Bacteria	Proteobacteria	Gammaproteobacteria	Enterobacterales	Enterobacteriaceae	Escherichia	Escherichia coli								Sun C, Cui M, Zhang S, et al. Plasmid-mediated tigecycline-resistant gene tet (X4) in Escherichia coli from food-producing animals, China, 2008–2018[J]. Emerging microbes & infections, 2019, 8(1): 1524-1527.
	tet(X3.2)	Bacteria	Bacteroidetes	Flavobacteriia	Flavobacteriales	Flavobacteriaceae	Empedobacter	Empedobacter brevis								Li R, Liu Z, Peng K, et al. Co-occurrence of two tet (X) variants in an Empedobacter brevis of shrimp origin[J]. Antimicrobial Agents and Chemotherapy, 2019: AAC. 01636-19.
	tet(X4)	Bacteria	Proteobacteria	Gammaproteobacteria	Enterobacterales	Enterobacteriaceae	Escherichia	Escherichia coli								Fang L X, Chen C, Yu D L, et al. Complete Nucleotide Sequence of a Novel Plasmid Bearing the High-Level Tigecycline Resistance Gene tet (X4)[J]. Antimicrobial Agents and Chemotherapy, 2019, 63(11): e01373-19.
	tet(X4)	Bacteria	Proteobacteria	Gammaproteobacteria	Enterobacterales	Enterobacteriaceae	Escherichia	Escherichia coli								Chen C, Cui C Y, Zhang Y, et al. Emergence of mobile tigecycline resistance mechanism in Escherichia coli strains from migratory birds in China[J]. Emerging microbes & infections, 2019, 8(1): 1219-1222.
	tet(X4)	Bacteria	Proteobacteria	Gammaproteobacteria	Enterobacterales	Enterobacteriaceae	Escherichia	Escherichia coli								Chen C, Wu X T, He Q, et al. Complete sequence of a tet (X4)-harboring IncX1 plasmid, pYY76-1-2, in Escherichia coli from a cattle sample in China[J]. Antimicrobial agents and chemotherapy, 2019.
	tet(X4)	Bacteria	Proteobacteria	Gammaproteobacteria	Enterobacterales	Enterobacteriaceae	Escherichia	Escherichia coli								Bai L, Du P, Du Y, et al. Detection of plasmid-mediated tigecycline-resistant gene tet (X4) in Escherichia coli from pork, Sichuan and Shandong Provinces, China, February 2019[J]. Eurosurveillance, 2019, 24(25): 1900340.
	tet(X4)	Bacteria	Proteobacteria	Gammaproteobacteria	Enterobacterales	Enterobacteriaceae	Escherichia	Escherichia coli								Sun J, Chen C, Cui C Y, et al. Plasmid-encoded tet (X) genes that confer high-level tigecycline resistance in Escherichia coli[J]. Nature Microbiology, 2019: 1.
	tet(X)	Bacteria	Bacteroidetes	Sphingobacteriia	Sphingobacteriales	Sphingobacteriaceae	Sphingobacterium	Sphingobacterium sp.	Sphingobacterium sp. strain PM2‐P1‐29							Ghosh S, Sadowsky M J, Roberts M C, et al. Sphingobacterium sp. strain PM2‐P1‐29 harbours a functional tet (X) gene encoding for the degradation of tetracycline[J]. Journal of applied microbiology, 2009, 106(4): 1336-1342.
	tet(X)	Bacteria	Bacteroidetes	Flavobacteriia	Flavobacteriales	Flavobacteriaceae	Riemerella	Riemerella anatipestifer								Zhu D K, Luo H Y, Liu M F, et al. Various profiles of tet genes addition to tet (X) in Riemerella anatipestifer isolates from ducks in China[J]. Frontiers in Microbiology, 2018, 9: 585.

## Sheet: Sheet1
	human
	animal
	enivronment
	Unknow
